# Supplementary material for: Reversible Thiol Oxidation Increases Mitochondrial Electron Transport Complex Enzyme Activity but Not Respiration in Cardiomyocytes from Patients with End-Stage Heart Failure
Source: Cells. 2022 Jul 25;11(15):2292. doi: 10.3390/cells11152292 (PMC9330889; doi:10.3390/cells11152292)
Supplement: Supplementary file 1 [file cells-11-02292-s001.zip]

Archive with 1 entries (1 files):
- cells-1771845-supplementary.pdf
